# Supplementary material for: AFAP1L1, a novel associating partner with vinculin, modulates cellular morphology and motility, and promotes the progression of colorectal cancers
Source: Cancer Med. 2014 Apr 10;3(4):759–74. doi: 10.1002/cam4.237 (PMC4303145; doi:10.1002/cam4.237)
Supplement: Supplementary file 9 [file cam40003-0759-sd9.xls]

## Sheet: Sup Table S3
Supplementary Table S4
Antibody	Source	Clone	Cat#	Application	Dilution
AFAP1L1				IHC	7.75ug/ml
				IF	1:200
				WB	1:2,000
Vinculin	Sigma-Aldrich St. Louis, MO, USA	hVin-1	V9131	IF	1:800
Vinculin	Bethyl, Montgomery TX, USA		A302-535A	WB	1:500
				IP	2µg
Paxillin	BD Flanklin Lakes, NJ, USA	349	610052	IF, WB	1:1,000
Cortactin	Millipore Billerica, MA, USA	4F11	05-180	IF, WB	1:500
Tks5	Santa Cruz Santa Cruz, CA, USA	M-300	sc-30122	IF, WB	1:500
p34-Arc/ARPC2	Millipore Billerica, MA, USA		07-227	IF	1:500
Talin	Sigma-Aldrich St. Louis, MO, USA	8d4	T3287	WB	1:200
FAK	BD Flanklin Lakes, NJ, USA	77	610088	WB	1:500
p130Cas	BD Flanklin Lakes, NJ, USA	21	610272	WB	1:2,000
β-actin-HRP	Sigma-Aldrich St. Louis, MO, USA	AC-15	A3854	WB	1:8,000
Flag	Sigma-Aldrich St. Louis, MO, USA	M2	F1804	WB	1:2,000
HA	Covance Prinston, NJ, USA	16B12	MMS-101R	WB	1:1,000
				IP	1:150
Caspase-3	Cell Signaling Denvers, MA, USA		#9662S	WB	1:500
Cleaved PARP	Cell Signaling Denvers, MA, USA	Asp214	#9541	WB	1:1,000
Src	Cell Signaling Denvers, MA, USA	36D10	#2109	WB	1:1,000
Src pY416	Cell Signaling Denvers, MA, USA		#2101	WB	1:1,000
rabbit IgG-HRP	DAKO Glostrup, Denmark		#62-6520	WB	1:4,000
mouse IgG-HRP	Zymed Carlsbad, CA, USA		P0448	WB	1:4,000
Rhodamine-conjugated Phalloidin	Cytoskeleton Denver, CO, USA		# PHDR1	IF	14µM
Gene	Source	Taqman probe
AFAP1L1	Applied Biosystems Carlsbad, CA, USA	5’-GGCCCTTCCTCTGGGACCCGGC-3’
AFAP1	Applied Biosystems Carlsbad, CA, USA	Taqman gene expression assay Hs00222181_m1
AFAP1L2	Applied Biosystems Carlsbad, CA, USA	Taqman gene expression assay Hs00287594_m1
β-actin	Applied Biosystems Carlsbad, CA, USA	#4310881E
B2M	Applied Biosystems Carlsbad, CA, USA	#4326319Ｅ
