# Supplementary material for: AFAP1L1, a novel associating partner with vinculin, modulates cellular morphology and motility, and promotes the progression of colorectal cancers
Source: Cancer Med. 2014 Apr 10;3(4):759–74. doi: 10.1002/cam4.237 (PMC4303145; doi:10.1002/cam4.237)
Supplement: Supplementary file 10 [file cam40003-0759-sd10.xlsx]

## Sheet: LogTN順
Supplementaly Table S1
		Mean Ct value						Mean Ct value
Patient No.		AFAP1L1	β-actin	B2M		Patient No.		AFAP1L1	β-actin	B2M
1	T	29.5552	24.5653	22.3554		31	T	34.64	22.87	19.8542
	N	37.1964	25.4124	21.3891			N	36.6867	23.16	21.8355
2	T	34.2567	24.45	22.9019		32	T	32.9118	25.6931	22.6258
	N	38.9367	24.24	22.0851			N	35.0423	26.0929	22.7766
3	T	28.8213	26.0064	23.5576		33	T	38.1667	26.6933	24.471
	N	33.5347	26.0811	20.9461			N	37.1	23.91	21.4596
4	T	31.6778	26.2705	26.3083		34	T	35.63	23.0667	20.8924
	N	36.8705	26.8429	25.3714			N	37.3033	23.0933	21.2771
5	T	29.9749	24.0511	22.2672		35	T	35.8367	23.4567	21.5159
	N	34.0068	23.5071	22.097			N	36.475	22.5067	20.0657
6	T	31.1473	29.1138	26.0096		36	T	33.1	20.9767	20.4364
	N	37.0882	30.669	24.1648			N	36.78	23.1	20.7027
7	T	30.1942	26.0489	22.7094		37	T	36.8567	24.2867	20.8007
	N	36.7283	28.6018	24.2041			N	37.1933	23.0967	21.7977
8	T	29.0846	24.8881	21.5296		38	T	35.4133	24.1433	22.8287
	N	36.8212	28.7945	23.0058			N	36.25	23.4633	22.2384
9	T	27.8584	24.7324	22.01		39	T	33.5	22.5067	21.9744
	N	33.3665	26.492	22.078			N	35.57	23.22	18.9439
10	T	31.8337	25.8163	24.9372		40	T	30.8995	25.6583	23.5426
	N	36.5884	26.8582	26.7385			N	30.9754	24.3979	24.4206
11	T	34.2767	23.4333	22.4888		41	T	32.5981	24.8265	23.3475
	N	38.545	24.2233	20.3976			N	33.0185	24.1328	23.6201
12	T	28.638	26.2397	22.4117		42	T	31.2509	23.9277	20.859
	N	33.7734	28.1208	22.7107			N	32.9643	24.542	22.3958
13	T	34.7533	23.4633	22.7383		43	T	30.5319	26.4077	23.531
	N	38.77	24.3	22.0751			N	34.9571	29.8912	25.2432
14	T	31.7089	26.5362	24.7854		44	T	34.9967	22.4867	19.9385
	N	33.1672	24.8844	22.9859			N	37.1867	23.7767	19.2502
15	T	35.2633	24.0533	23.4055		45	T	30.1806	24.1126	23.5478
	N	37.37	23.1767	22.0301			N	33.7182	26.7933	24.3544
16	T	37.9667	25.83	23.1397		46	T	38.2767	23.4333	20.6467
	N	37.1833	22.1133	22.1065			N	38.87	23.4833	20.9299
17	T	30.139	23.8408	22.8487		47	T	34.84	22.5733	23.2913
	N	34.9126	25.933	22.9546			N	37.6333	24.8767	24.0409
18	T	28.8748	24.409	22.1994		48	T	29.0563	23.0593	22.2961
	N	33.9986	26.9092	23.1863			N	31.283	24.8352	22.33
19	T	34.67	23.3133	20.6435		49	T	34.99	22.0467	21.1405
	N	38.2633	24.3767	21.2339			N	35.7933	22.58	21.0286
20	T	34.0767	23.5533	20.9601		50	T	31.0119	23.3692	23.8573
	N	36.6967	23.6733	22.1547			N	34.9594	27.0995	23.0253
21	T	29.7219	23.7764	22.8767		51	T	35.1	22.9067	18.2921
	N	33.2653	24.8265	22.9421			N	35.3633	23.09	18.6355
22	T	36.6567	24.4533	22.8983		52	T	37.42	24.89	23.4833
	N	38.0767	23.4033	21.2684			N	35.7733	23.17	20.4196
23	T	29.3016	24.1102	23.0886		53	T	35.0333	23.4367	22.3569
	N	34.9896	27.4356	22.2574			N	34.98	23.3967	20.892
24	T	32.401	29.3766	25.9264		54	T	38.3967	24.1933	20.0867
	N	35.1666	29.9479	24.8347			N	37.7233	23.5433	21.9909
25	T	30.3944	25.8532	22.0343		55	T	31.298	25.2825	25.0721
	N	33.9321	27.2226	21.8925			N	33.1563	27.2161	22.7094
26	T	36.1467	23.1467	23.9856		56	T	37.5233	26.1	23.7397
	N	37.8933	22.8533	20.2406			N	37.41	26.2633	21.0159
27	T	29.2651	23.1772	21.0261		57	T	35.6867	22.8033	21.7585
	N	33.9564	25.9305	23.2924			N	35.7367	23.18	20.602
28	T	36.8467	24.9633	24.0147		58	T	38.37	24.7767	21.9427
	N	36.8833	23.1467	20.487			N	36.2367	23.5467	21.2349
29	T	30.2524	23.7929	22.8708		59	T	35.3967	21.3667	20.3773
	N	34.145	25.8484	22.6843			N	35.3	22.6067	21.4937
30	T	33.5767	23.38	22.2651		60	T	36.9633	21.3167	19.2737
	N	34.5467	22.55	20.3906			N	37	23.2233	21.2795
						61	T	36.7567	22.7133	19.7035
							N	35.2067	23.9333	18.3418
