# Supplementary material for: AFAP1L1, a novel associating partner with vinculin, modulates cellular morphology and motility, and promotes the progression of colorectal cancers
Source: Cancer Med. 2014 Apr 10;3(4):759–74. doi: 10.1002/cam4.237 (PMC4303145; doi:10.1002/cam4.237)
Supplement: Supplementary file 11 [file cam40003-0759-sd11.xlsx]

## Sheet: Sup Table S1
Supplementary Table S2
	No. of patients			164
	Mean age ±SD (years)			65.6±11.2
	Sex
		Male		96
		Female		68
	Primary tumor
		Colon		74
		Rectum		90
	Tumor stage (pT)
		Tis		6
		T1		15
		T2		22
		T3		117
		T4		4
	Nodal stage (pN)
		N0		84
		N1/2		80
	Metastasis status (M)
		M0		134
		M1		30
	TNM stage
		0		6
		I		33
		IIa		43
		III		52
		IV		30
	Curative resections
		Colon		54
		Rectum		80
