# Supplementary material for: AFAP1L1, a novel associating partner with vinculin, modulates cellular morphology and motility, and promotes the progression of colorectal cancers
Source: Cancer Med. 2014 Apr 10;3(4):759–74. doi: 10.1002/cam4.237 (PMC4303145; doi:10.1002/cam4.237)
Supplement: Supplementary file 12 [file cam40003-0759-sd12.xlsx]

## Sheet: Sup Table S2
Supplementary Table S3
				AFAP1L1 expression levels				P
				0	1	2		χ2 test
	Sex
		Male		25	30	41
		Female		15	23	30		0.836
	Primary tumor
		Colon		16	17	41
		Rectum		24	36	30		0.013
	Tumor stage (pT)
		Tis		2	2	2
		T1		5	7	3
		T2		4	8	10
		T3		29	35	53
		T4		0	1	3		0.598
	Nodal stage (pN)
		N0		22	25	37
		N1/2		18	28	34		0.741
	Metastasis status (M)
		M0		31	47	56
		M1		9	6	15		0.275
	TNM stage
		0		2	2	2
		I		9	13	11
		IIa		11	10	22
		III		9	22	21
		IV		9	6	15		0.402
	Lymphatic invasion
		Absent		12	20	18
		Present		28	33	53		0.333
	Vascular invasion
		Absent		19	25	29
		Present		21	28	42		0.711
	Recurrence after curative resections
		Absent		24	32	37
		Present		7	15	19		0.53
