# Supplementary material for: AFAP1L1, a novel associating partner with vinculin, modulates cellular morphology and motility, and promotes the progression of colorectal cancers
Source: Cancer Med. 2014 Apr 10;3(4):759–74. doi: 10.1002/cam4.237 (PMC4303145; doi:10.1002/cam4.237)
Supplement: Supplementary file 13 [file cam40003-0759-sd13.xls]

## Sheet: Table 1
Table 1
				Univariate					Multivariate
	Covariates				P					P
	AFAP1L1 expression		0	referent				0	referent
			1			0.314		1			0.317
			2			0.051		2			0.034
	Sex		M	referent
			F			0.562
	pN		0	referent				0	referent
			1/2			0.000156		1/2			0.000503
	Lymphatic invasion		Absent	referent
			Present			0.182
	Venous invasion		Absent	referent				Absent	referent
			Present			0.032		Present			0.222
